# Supplementary material for: Fecal Pharmacokinetics and Gut Microbiome Effects of Oral Omadacycline Versus Vancomycin in Healthy Volunteers
Source: J Infect Dis. 2023 Dec 5;229(1):273–81. doi: 10.1093/infdis/jiad537 (PMC10786255; doi:10.1093/infdis/jiad537)
Supplement: jiad537_Supplementary_Data [file jiad537_supplementary_data.zip]

Archive with 6 entries (6 files):
- HVM omdvan MS_v5_JID_clean.docx
- Supp Fig 1. HVM_omdvan_Shannon_cb_final.tiff
- Supp Fig 2. HVM_omdvan_Simpson_cb_final.tiff
- Supp Fig 3. HVM_Subjects_Shannon_final.tiff
- Supp Fig 4. HVM_Subjects_Phylum_final_dpi200.tiff
- Supplemental Table.docx
